# Supplementary material for: Global Survey of the Full-Length Cabbage Transcriptome (Brassica oleracea Var. capitata L.) Reveals Key Alternative Splicing Events Involved in Growth and Disease Response
Source: Int J Mol Sci. 2021 Sep 28;22(19):10443. doi: 10.3390/ijms221910443 (PMC8508790; doi:10.3390/ijms221910443)
Supplement: Supplementary file 1 [file ijms-22-10443-s001.zip]

Archive with 1 entries (1 files):
- ijms-1378078-supplementary.pdf
